# Supplementary material for: Honey bee (Apis mellifera) colonies benefit from grassland/ pasture while bumble bee (Bombus impatiens) colonies in the same landscapes benefit from non-corn/soybean cropland
Source: PLoS One. 2021 Sep 20;16(9):e0257701. doi: 10.1371/journal.pone.0257701 (PMC8452077; doi:10.1371/journal.pone.0257701)
Supplement: S4 Table — (CSV) [file pone.0257701.s004.csv]

scientificName	organismScope	locationID	organismID	eventDate	measurementType	measurementUnit	measurementValue
Bombus impatiens	colony	3	10	2017-06-28	weight	g	689.6
Bombus impatiens	colony	3	10	2017-07-24	weight	g	755.2
Bombus impatiens	colony	3	10	2017-08-10	weight	g	816.8
Bombus impatiens	colony	3	11	2017-06-28	weight	g	695.2
Bombus impatiens	colony	3	11	2017-07-24	weight	g	723.4
Bombus impatiens	colony	3	11	2017-08-10	weight	g	764.9
Bombus impatiens	colony	3	12	2017-06-28	weight	g	707.3
Bombus impatiens	colony	3	12	2017-07-24	weight	g	689.8
Bombus impatiens	colony	3	12	2017-08-10	weight	g	686.4
Bombus impatiens	colony	4	9	2017-06-28	weight	g	705.7
Bombus impatiens	colony	4	9	2017-07-24	weight	g	859.7
Bombus impatiens	colony	4	9	2017-08-10	weight	g	902
Bombus impatiens	colony	4	15	2017-06-28	weight	g	630.9
Bombus impatiens	colony	4	15	2017-07-24	weight	g	643.3
Bombus impatiens	colony	4	15	2017-08-10	weight	g	625.8
Bombus impatiens	colony	4	22	2017-06-28	weight	g	690.8
Bombus impatiens	colony	4	22	2017-07-24	weight	g	842.2
Bombus impatiens	colony	4	22	2017-08-10	weight	g	796.8
Bombus impatiens	colony	5	13	2017-06-28	weight	g	681.6
Bombus impatiens	colony	5	13	2017-07-24	weight	g	800.3
Bombus impatiens	colony	5	13	2017-08-10	weight	g	845.8
Bombus impatiens	colony	5	14	2017-06-28	weight	g	661.4
Bombus impatiens	colony	5	14	2017-07-24	weight	g	717.9
Bombus impatiens	colony	5	14	2017-08-10	weight	g	786.8
Bombus impatiens	colony	5	16	2017-06-28	weight	g	683.4
Bombus impatiens	colony	5	16	2017-07-24	weight	g	912.9
Bombus impatiens	colony	5	16	2017-08-10	weight	g	875.3
Bombus impatiens	colony	9	29	2017-06-28	weight	g	674.9
Bombus impatiens	colony	9	29	2017-07-24	weight	g	648.1
Bombus impatiens	colony	9	29	2017-08-10	weight	g	636.8
Bombus impatiens	colony	9	30	2017-06-28	weight	g	660.4
Bombus impatiens	colony	9	30	2017-07-24	weight	g	756.2
Bombus impatiens	colony	9	30	2017-08-10	weight	g	735.3
Bombus impatiens	colony	9	31	2017-06-28	weight	g	742.9
Bombus impatiens	colony	9	31	2017-07-24	weight	g	732.1
Bombus impatiens	colony	9	31	2017-08-10	weight	g	790.5
Bombus impatiens	colony	12	25	2017-06-28	weight	g	744.8
Bombus impatiens	colony	12	25	2017-07-24	weight	g	857.5
Bombus impatiens	colony	12	25	2017-08-10	weight	g	853.8
Bombus impatiens	colony	12	28	2017-06-28	weight	g	758.3
Bombus impatiens	colony	12	28	2017-07-24	weight	g	569.9
Bombus impatiens	colony	12	28	2017-08-10	weight	g	675.2
Bombus impatiens	colony	12	32	2017-06-28	weight	g	693.9
Bombus impatiens	colony	12	32	2017-07-24	weight	g	892.8
Bombus impatiens	colony	12	32	2017-08-10	weight	g	898.9
Bombus impatiens	colony	8	7	2017-06-28	weight	g	651.3
Bombus impatiens	colony	8	7	2017-07-24	weight	g	565.7
Bombus impatiens	colony	8	7	2017-08-10	weight	g	698.9
Bombus impatiens	colony	8	26	2017-06-28	weight	g	634.9
Bombus impatiens	colony	8	26	2017-07-24	weight	g	654.6
Bombus impatiens	colony	8	26	2017-08-10	weight	g	654.8
Bombus impatiens	colony	8	27	2017-06-28	weight	g	621.3
Bombus impatiens	colony	8	27	2017-07-24	weight	g	633.4
Bombus impatiens	colony	8	27	2017-08-10	weight	g	593.5
Bombus impatiens	colony	11	1	2017-06-28	weight	g	643.4
Bombus impatiens	colony	11	1	2017-07-24	weight	g	758.9
Bombus impatiens	colony	11	1	2017-08-10	weight	g	770.9
Bombus impatiens	colony	11	6	2017-06-28	weight	g	699.3
Bombus impatiens	colony	11	6	2017-07-24	weight	g	590.3
Bombus impatiens	colony	11	6	2017-08-10	weight	g	581.1
Bombus impatiens	colony	11	8	2017-06-28	weight	g	691.2
Bombus impatiens	colony	11	8	2017-07-24	weight	g	798.4
Bombus impatiens	colony	11	8	2017-08-10	weight	g	668.2
Bombus impatiens	colony	1	17	2017-06-28	weight	g	718.6
Bombus impatiens	colony	1	17	2017-07-24	weight	g	834.2
Bombus impatiens	colony	1	17	2017-08-10	weight	g	980
Bombus impatiens	colony	1	18	2017-06-28	weight	g	788.1
Bombus impatiens	colony	1	18	2017-07-24	weight	g	677.3
Bombus impatiens	colony	1	18	2017-08-10	weight	g	740.6
Bombus impatiens	colony	1	19	2017-06-28	weight	g	690.3
Bombus impatiens	colony	1	19	2017-07-24	weight	g	771.3
Bombus impatiens	colony	1	19	2017-08-10	weight	g	596.5
Bombus impatiens	colony	10	2	2017-06-28	weight	g	707.5
Bombus impatiens	colony	10	2	2017-07-24	weight	g	658.8
Bombus impatiens	colony	10	2	2017-08-10	weight	g	705.8
Bombus impatiens	colony	10	20	2017-06-28	weight	g	714.8
Bombus impatiens	colony	10	20	2017-07-24	weight	g	755.4
Bombus impatiens	colony	10	20	2017-08-10	weight	g	897.2
Bombus impatiens	colony	10	33	2017-06-28	weight	g	741.8
Bombus impatiens	colony	10	33	2017-07-24	weight	g	817.3
Bombus impatiens	colony	10	33	2017-08-10	weight	g	701
Bombus impatiens	colony	7	34	2017-06-28	weight	g	633.9
Bombus impatiens	colony	7	34	2017-07-24	weight	g	623.4
Bombus impatiens	colony	7	34	2017-08-10	weight	g	794.6
Bombus impatiens	colony	7	35	2017-06-28	weight	g	707.8
Bombus impatiens	colony	7	35	2017-07-24	weight	g	732.1
Bombus impatiens	colony	7	35	2017-08-10	weight	g	637
Bombus impatiens	colony	7	36	2017-06-28	weight	g	661.5
Bombus impatiens	colony	7	36	2017-07-24	weight	g	648.1
Bombus impatiens	colony	7	36	2017-08-10	weight	g	801.1
Bombus impatiens	colony	2	21	2017-06-28	weight	g	625.9
Bombus impatiens	colony	2	21	2017-07-24	weight	g	660.2
Bombus impatiens	colony	2	21	2017-08-10	weight	g	636.7
Bombus impatiens	colony	2	23	2017-06-28	weight	g	662.8
Bombus impatiens	colony	2	23	2017-07-24	weight	g	734.9
Bombus impatiens	colony	2	23	2017-08-10	weight	g	798.5
Bombus impatiens	colony	2	24	2017-06-28	weight	g	722.2
Bombus impatiens	colony	2	24	2017-07-24	weight	g	753.8
Bombus impatiens	colony	2	24	2017-08-10	weight	g	619.3
Bombus impatiens	colony	6	3	2017-06-28	weight	g	627.9
Bombus impatiens	colony	6	3	2017-07-24	weight	g	673
Bombus impatiens	colony	6	3	2017-08-10	weight	g	658.9
Bombus impatiens	colony	6	4	2017-06-28	weight	g	745.7
Bombus impatiens	colony	6	4	2017-07-24	weight	g	651.9
Bombus impatiens	colony	6	4	2017-08-10	weight	g	629.8
Bombus impatiens	colony	6	5	2017-06-28	weight	g	716.7
Bombus impatiens	colony	6	5	2017-07-24	weight	g	720.8
Bombus impatiens	colony	6	5	2017-08-10	weight	g	663.2
