# Supplementary material for: Honey bee (Apis mellifera) colonies benefit from grassland/ pasture while bumble bee (Bombus impatiens) colonies in the same landscapes benefit from non-corn/soybean cropland
Source: PLoS One. 2021 Sep 20;16(9):e0257701. doi: 10.1371/journal.pone.0257701 (PMC8452077; doi:10.1371/journal.pone.0257701)
Supplement: S5 Table — (CSV) [file pone.0257701.s005.csv]

scientificName	organismScope	locationID	organismID	sex	individualCount
Bombus impatiens	colony	3	10	gyne	22
Bombus impatiens	colony	3	10	drone	152
Bombus impatiens	colony	3	11	gyne	1
Bombus impatiens	colony	3	11	drone	175
Bombus impatiens	colony	3	12	gyne	1
Bombus impatiens	colony	3	12	drone	115
Bombus impatiens	colony	4	9	gyne	73
Bombus impatiens	colony	4	9	drone	243
Bombus impatiens	colony	4	15	gyne	0
Bombus impatiens	colony	4	15	drone	34
Bombus impatiens	colony	4	22	gyne	20
Bombus impatiens	colony	4	22	drone	190
Bombus impatiens	colony	5	13	gyne	1
Bombus impatiens	colony	5	13	drone	287
Bombus impatiens	colony	5	14	gyne	18
Bombus impatiens	colony	5	14	drone	63
Bombus impatiens	colony	5	16	gyne	44
Bombus impatiens	colony	5	16	drone	284
Bombus impatiens	colony	9	29	gyne	1
Bombus impatiens	colony	9	29	drone	83
Bombus impatiens	colony	9	30	gyne	5
Bombus impatiens	colony	9	30	drone	136
Bombus impatiens	colony	9	31	gyne	1
Bombus impatiens	colony	9	31	drone	115
Bombus impatiens	colony	12	25	gyne	51
Bombus impatiens	colony	12	25	drone	136
Bombus impatiens	colony	12	28	gyne	31
Bombus impatiens	colony	12	28	drone	15
Bombus impatiens	colony	12	32	gyne	84
Bombus impatiens	colony	12	32	drone	55
Bombus impatiens	colony	8	7	gyne	13
Bombus impatiens	colony	8	7	drone	125
Bombus impatiens	colony	8	26	gyne	9
Bombus impatiens	colony	8	26	drone	92
Bombus impatiens	colony	8	27	gyne	8
Bombus impatiens	colony	8	27	drone	140
Bombus impatiens	colony	11	1	gyne	59
Bombus impatiens	colony	11	1	drone	215
Bombus impatiens	colony	11	6	gyne	1
Bombus impatiens	colony	11	6	drone	2
Bombus impatiens	colony	11	8	gyne	26
Bombus impatiens	colony	11	8	drone	47
Bombus impatiens	colony	1	17	gyne	1
Bombus impatiens	colony	1	17	drone	214
Bombus impatiens	colony	1	18	gyne	0
Bombus impatiens	colony	1	18	drone	106
Bombus impatiens	colony	1	19	gyne	6
Bombus impatiens	colony	1	19	drone	25
Bombus impatiens	colony	10	2	gyne	0
Bombus impatiens	colony	10	2	drone	37
Bombus impatiens	colony	10	20	gyne	95
Bombus impatiens	colony	10	20	drone	96
Bombus impatiens	colony	10	33	gyne	16
Bombus impatiens	colony	10	33	drone	31
Bombus impatiens	colony	7	34	gyne	31
Bombus impatiens	colony	7	34	drone	77
Bombus impatiens	colony	7	35	gyne	6
Bombus impatiens	colony	7	35	drone	22
Bombus impatiens	colony	7	36	gyne	10
Bombus impatiens	colony	7	36	drone	82
Bombus impatiens	colony	2	21	gyne	2
Bombus impatiens	colony	2	21	drone	43
Bombus impatiens	colony	2	23	gyne	10
Bombus impatiens	colony	2	23	drone	203
Bombus impatiens	colony	2	24	gyne	60
Bombus impatiens	colony	2	24	drone	120
Bombus impatiens	colony	6	3	gyne	13
Bombus impatiens	colony	6	3	drone	183
Bombus impatiens	colony	6	4	gyne	1
Bombus impatiens	colony	6	4	drone	15
Bombus impatiens	colony	6	5	gyne	11
Bombus impatiens	colony	6	5	drone	103
