# Supplementary material for: Honey bee (Apis mellifera) colonies benefit from grassland/ pasture while bumble bee (Bombus impatiens) colonies in the same landscapes benefit from non-corn/soybean cropland
Source: PLoS One. 2021 Sep 20;16(9):e0257701. doi: 10.1371/journal.pone.0257701 (PMC8452077; doi:10.1371/journal.pone.0257701)
Supplement: S6 Table — (CSV) [file pone.0257701.s006.csv]

scientificName	organismScope	locationID	organismID	eventDate	measurementType	measurementUnit	measurementValue
Apis mellifera	colony	10	15	2017-06-30	weight change	kg	-0.950000000000003
Apis mellifera	colony	10	15	2017-07-24	weight change	kg	7.81999999999999
Apis mellifera	colony	10	15	2017-08-10	weight change	kg	12.89
Apis mellifera	colony	7	11	2017-06-30	weight change	kg	0.0800000000000001
Apis mellifera	colony	7	11	2017-07-24	weight change	kg	6.05
Apis mellifera	colony	7	11	2017-08-10	weight change	kg	NA
Apis mellifera	colony	5	7	2017-06-30	weight change	kg	-8.08999999999999
Apis mellifera	colony	5	7	2017-07-24	weight change	kg	NA
Apis mellifera	colony	5	7	2017-08-10	weight change	kg	-20.41
Apis mellifera	colony	12	19	2017-06-30	weight change	kg	-8.09000000000001
Apis mellifera	colony	12	19	2017-07-24	weight change	kg	-8.60000000000001
Apis mellifera	colony	12	19	2017-08-10	weight change	kg	-5.41000000000001
Apis mellifera	colony	9	14	2017-06-30	weight change	kg	-5.66
Apis mellifera	colony	9	14	2017-07-24	weight change	kg	0.110000000000001
Apis mellifera	colony	9	14	2017-08-10	weight change	kg	6.42
Apis mellifera	colony	11	17	2017-06-30	weight change	kg	2.33
Apis mellifera	colony	11	17	2017-07-24	weight change	kg	38.01
Apis mellifera	colony	11	17	2017-08-10	weight change	kg	NA
Apis mellifera	colony	12	20	2017-06-30	weight change	kg	-2.50000000000001
Apis mellifera	colony	12	20	2017-07-24	weight change	kg	1.36999999999999
Apis mellifera	colony	12	20	2017-08-10	weight change	kg	7.23999999999999
Apis mellifera	colony	11	18	2017-06-30	weight change	kg	-4.33000000000001
Apis mellifera	colony	11	18	2017-07-24	weight change	kg	6.13999999999999
Apis mellifera	colony	11	18	2017-08-10	weight change	kg	8.08
Apis mellifera	colony	8	12	2017-06-30	weight change	kg	-2.45999999999999
Apis mellifera	colony	8	12	2017-07-24	weight change	kg	14.02
Apis mellifera	colony	8	12	2017-08-10	weight change	kg	19.87
Apis mellifera	colony	2	3	2017-06-30	weight change	kg	0
Apis mellifera	colony	2	3	2017-07-24	weight change	kg	-9.27
Apis mellifera	colony	2	3	2017-08-10	weight change	kg	NA
Apis mellifera	colony	6	9	2017-06-30	weight change	kg	0
Apis mellifera	colony	6	9	2017-07-24	weight change	kg	-3.34
Apis mellifera	colony	6	9	2017-08-10	weight change	kg	0.169999999999999
Apis mellifera	colony	6	10	2017-06-30	weight change	kg	0
Apis mellifera	colony	6	10	2017-07-24	weight change	kg	-4.12
Apis mellifera	colony	6	10	2017-08-10	weight change	kg	-4.15
Apis mellifera	colony	3	4	2017-06-30	weight change	kg	-2.89
Apis mellifera	colony	3	4	2017-07-24	weight change	kg	-4.62000000000001
Apis mellifera	colony	3	4	2017-08-10	weight change	kg	-5.71000000000001
Apis mellifera	colony	3	5	2017-06-30	weight change	kg	2.37
Apis mellifera	colony	3	5	2017-07-24	weight change	kg	5.29
Apis mellifera	colony	3	5	2017-08-10	weight change	kg	6.27
Apis mellifera	colony	1	1	2017-06-30	weight change	kg	NA
Apis mellifera	colony	1	1	2017-07-24	weight change	kg	NA
Apis mellifera	colony	1	1	2017-08-10	weight change	kg	NA
Apis mellifera	colony	10	16	2017-06-30	weight change	kg	NA
Apis mellifera	colony	10	16	2017-07-24	weight change	kg	21.5
Apis mellifera	colony	10	16	2017-08-10	weight change	kg	26.74
Apis mellifera	colony	2	2	2017-06-30	weight change	kg	NA
Apis mellifera	colony	2	2	2017-07-24	weight change	kg	4.36999999999999
Apis mellifera	colony	2	2	2017-08-10	weight change	kg	4.84
Apis mellifera	colony	4	6	2017-06-30	weight change	kg	NA
Apis mellifera	colony	4	6	2017-07-24	weight change	kg	1.39
Apis mellifera	colony	4	6	2017-08-10	weight change	kg	1.75
Apis mellifera	colony	5	8	2017-06-30	weight change	kg	NA
Apis mellifera	colony	5	8	2017-07-24	weight change	kg	NA
Apis mellifera	colony	5	8	2017-08-10	weight change	kg	2.63999999999999
Apis mellifera	colony	8	13	2017-06-30	weight change	kg	NA
Apis mellifera	colony	8	13	2017-07-24	weight change	kg	NA
Apis mellifera	colony	8	13	2017-08-10	weight change	kg	11.55
